# Supplementary material for: Visualization of tumor heterogeneity by in situ padlock probe technology in colorectal cancer
Source: Histochem Cell Biol. 2017 Mar 20;148(2):105–15. doi: 10.1007/s00418-017-1557-5 (PMC5508037; doi:10.1007/s00418-017-1557-5)
Supplement: Supplementary file 3 — Supplementary material 3 (XLSX 11 KB) [file 418_2017_1557_MOESM3_ESM.xlsx]

## Sheet: Tabelle1
Supplementary Table 1: Clinical and pathological characteristics of the study cohort
Number	Tumor ID	Sex	Age	Stage	Tumor size (cm)	Location tumor	Number nodes positive	Histomorphology	Microsatellite instability (MSI) status
1	K229	Male	77	pT3bN1aM0	3.8	hepatic flexur	1 (1/43)	tubular, cribriform	MSI stable
2	K230	Male	61	pT3N0M0	5	sigmoid colon	0 (0/17)	tubular, tubulocystic	MSI stable
3	K255	Female	61	pT3N1bM0	2.5	rectum	3 (3/39)	tubular, tubulopapillary	MSI stable
4	K385	Female	60	pT3N1aM0	5	sigmoid colon	1 (1/51)	tubular	MSI stable
5	K384	Female	73	pT3N1M0	5.2	distal sigmoid colon	1 (1/18)	tubular, cribriform	MSI stable
6	K386	Male	68	pT3N1M0	5.8	distal sigmoid colon	1 (1/31)	tubular, tubulocystic	MSI stable
