# Supplementary material for: Visualization of tumor heterogeneity by in situ padlock probe technology in colorectal cancer
Source: Histochem Cell Biol. 2017 Mar 20;148(2):105–15. doi: 10.1007/s00418-017-1557-5 (PMC5508037; doi:10.1007/s00418-017-1557-5)
Supplement: Supplementary file 4 — Supplementary material 4 (XLSX 17 KB) [file 418_2017_1557_MOESM4_ESM.xlsx]

## Sheet: Tabelle1
Supplementary Table 2: Results from next generation sequencing
Number	Tumor ID	Chromosome	Position	Reference	Alternative	Gene name	Reference/Alternative codon	Old/New amino acid	Functional class[NONE, SILENT, MISSENSE, NONSENSE]	Impact	Mutant frequency area 1 [%]	Allelic depths for the ref (first value) and alt (second value) (Area 1)	Mutant frequency area 2 [%]	Allelic depths for the ref (first value) and alt (second value) (Area 2)	Mutant frequency area 3 [%]	Allelic depths for theref (first value) and alt (second value) (Area 3)	Mutant frequency area 4 [%]	Allelic depths for the ref (first value) and alt (second value) (Area 4)	Mutant frequency non-neoplastic tissue [%]	Allelic depths for the ref (first value) and alt (second value) (Non-neoplastic tissue)
1	386	chr16	23637672	T	TC	PALB2	gaa/gGaa	E878fs	NONE	FRAME_SHIFT	70.4246	202,481	34.1357	602,312	53.3333	140,160	63.6027	491,858	NA	NA
1	386	chr17	7577538	G	A	TP53	cGg/cAg	R248Q	MISSENSE	NON_SYNONYMOUS_CODING	65.9809	678,1315	34.7521	1303,694	55.2829	893,1104	52.6882	660,735	NA	NA
1	386	chr5	112175348	G	T	APC	Gaa/Taa	E1353*	NONSENSE	STOP_GAINED	56.2329	481,618	44.8441	920,748	52.2267	472,516	51.0288	119,124	NA	NA
1	386	chr3	10116232	G	C	FANCD2	Gaa/Caa	E912Q	MISSENSE	NON_SYNONYMOUS_CODING	0	1965,0	10.2286	1492,170	18.174	950,211	33.6598	1287,653	NA	NA
1	386	chr1	98157338	G	T	DPYD	Cag/Aag	Q233K	MISSENSE	NON_SYNONYMOUS_CODING	33.0759	520,257	24.3421	460,148	28.5479	433,173	20.6897	138,36	NA	NA
1	386	chr10	43614951	G	A	RET	-	-	NONE	INTRON	0	448,0	11.4865	524,68	24.4094	288,93	31.4607	183,84	NA	NA
1	386	chr1	226549768	G	T	PARP1	acC/acA	T955	SILENT	SYNONYMOUS_CODING	31.0757	346,156	25.3359	389,132	28.7554	332,134	22.2222	112,32	NA	NA
1	386	chr2	223066604	A	G	PAX3	-	-	NONE	INTRON	24.9361	587,195	11.25	1065,135	21.8946	1245,349	17.0588	705,145	NA	NA
1	386	chr3	178921492	A	T	PIK3CA	aAa/aTa	K325I	MISSENSE	NON_SYNONYMOUS_CODING	23.908	331,104	15.2299	295,53	23.6702	287,89	21.1538	164,44	NA	NA
1	386	chr1	114968357	A	T	TRIM33	-	-	NONE	INTRON	21.3115	96,26	17.2702	297,62	21.3033	314,85	20.1807	265,67	NA	NA
2	385	chr5	112175216	G	T	APC	Gaa/Taa	E1309*	NONSENSE	STOP_GAINED	75.6278	165,512	72.7848	43,115	63.5649	278,485	55.8824	465,589	0	564,0
2	385	chr17	7578406	C	T	TP53	cGc/cAc	R175H	MISSENSE	NON_SYNONYMOUS_CODING	72.8707	86,231	72.8814	192,516	56.1786	422,541	56.5957	204,266	0	178,0
2	385	chr17	8110862	G	A	AURKB	-	-	NONE	INTRON	45.7014	120,101	32.0988	55,26	22.4543	297,86	18.5819	333,76	0	241,0
2	385	chr10	51584711	A	G	NCOA4	caA/caG	Q286	SILENT	SYNONYMOUS_CODING	40.6154	386,264	33.5079	635,320	29.2054	686,283	27.3438	558,210	0	837,0
3	384	chr1	115258744	C	T	NRAS	gGt/gAt	G13D	MISSENSE	NON_SYNONYMOUS_CODING	73.4609	319,883	88.6288	204,1590	85.3833	265,1548	77.7231	362,1263	0	2000,0
3	384	chr5	112175348	G	T	APC	Gaa/Taa	E1353*	NONSENSE	STOP_GAINED	80.4767	172,709	86.4242	112,713	84.5758	180,987	81.4703	184,809	0	1633,0
3	384	chr19	45801452	C	T	MARK4	-	-	NONE	INTRON	64.2857	40,72	81.0811	28,120	71.9298	48,123	70.7207	65,157	0	245,0
3	384	chr17	7578271	T	C	TP53	cAt/cGt	H193R	MISSENSE	NON_SYNONYMOUS_CODING	62.6683	305,512	78.7763	111,412	75	85,255	65.4391	366,693	0	1121,0
3	384	chr10	43597991	G	A	RET	cGa/cAa	R180Q	MISSENSE	NON_SYNONYMOUS_CODING	41.0027	859,597	47.0588	648,576	42.0613	832,604	40.2166	773,520	0	874,0
3	384	chr12	123214622	G	A	HCAR1	Cga/Tga	R89*	NONSENSE	STOP_GAINED	36.3636	469,268	44.9753	334,273	45.0512	483,396	41.1609	446,312	0	708,0
3	384	chr3	52613062	ACACT	A	PBRM1	-	-	NONE	INTRON	35.4098	394,216	44.4444	285,228	38.2006	419,259	41.7537	279,200	0	494,0
3	384	chr18	25532302	C	T	CDH2	Gac/Aac	D846N	MISSENSE	NON_SYNONYMOUS_CODING	37.1814	419,248	37.7193	497,301	40.8673	450,311	37.689	577,349	0	1430,0
3	384	chr7	50467870	G	A	IKZF1	Gcc/Acc	A369T	MISSENSE	NON_SYNONYMOUS_CODING	19.8675	363,90	29.0023	306,125	32.4742	524,252	26.9903	376,139	0	82,0
4	229	chr6	152783989	C	T	SYNE1	Gaa/Aaa	E279K	MISSENSE	PROTEIN_CODING	34.5717	1268,670	12.1	1758,242	17.3252	816,171	30.0885	711,306	0	287,0
4	229	chr1	97564154	C	T	DPYD	cGc/cAc	R886H	MISSENSE	PROTEIN_CODING	49.6	315,310	14.142	1451,239	10	364,41	1	71,1	0	313,0
4	229	chr8	114186003	T	C	CSMD3	atA/atG	I179M	MISSENSE	PROTEIN_CODING	70.7902	451,1093	61.9165	155,252	75	71,218	72	63,166	0	48,0
4	229	chr10	51584668	G	A	NCOA4	gGc/gAc	G156D	MISSENSE	PROTEIN_CODING	36.1076	499,282	48	134,122	23.1128	988,297	27	222,83	0	409,0
5	230	chr12	56481922	G	A	ERBB3	Gga/Aga	G225R	MISSENSE	PROTEIN_CODING	26.3759	709,254	29.7812	995,422	20.2202	1594,404	20.3297	725,185	NA	NA
5	230	chr5	149439357	C	T	CSF1R	Gag/Aag	E680K	MISSENSE	NONSENSE _MEDIATED_DECAY	26.6892	434,158	42.6434	230,171	21.4458	326,89	23.6842	87,27	NA	NA
5	230	chr7	50467763	C	T	IKZF1	aCg/aTg	T103M	MISSENSE	PROCESSED_TRANSCRIPT	0	137,0	19.5122	66,16	0	9,0	19.3483	396,95	NA	NA
6	255	chr8	41832279	T	G	KAT6A	gaA/gaC	E475D	MISSENSE	PROTEIN_CODING	40.7767	488,336	19.1589	173,41	34.4156	101,53	9.90991	800,88	NA	NA
6	255	chr17	7577022	G	A	TP53	Cga/Tga	R174*	NONSENSE	PROTEIN_CODING	77.0548	134,450	62.2951	92,152	71.6667	17,43	15.6156	281,52	NA	NA
6	255	chr20	41385119	G	A	PTPRT	gCg/gTg	A281V	MISSENSE	PROTEIN_CODING	15.0997	298,53	17.7305	116,25	16.0714	47,9	2	127,2	NA	NA
6	255	chr16	55517010	C	T	MMP2	Cgc/Tgc	R115C	MISSENSE	PROTEIN_CODING	15.5251	185,34	10.7143	100,12	30	14,6	5.02793	170,9	NA	NA
NA = Not available
